# Supplementary material for: Upcycling of Defatted Sesame Seed Meal via Protein Amyloid-Based Nanostructures: Preparation, Characterization, and Functional and Antioxidant Attributes
Source: Foods. 2024 Jul 20;13(14):2281. doi: 10.3390/foods13142281 (PMC11276470; doi:10.3390/foods13142281)
Supplement: Supplementary file 1 [file foods-13-02281-s001.zip]

Archive with 1 entries (1 files):
- foods-3098506-supplementary.pdf
